# Supplementary material for: Mood and personality interact to determine cognitive biases in pigs
Source: Biol Lett. 2016 Nov;12(11):20160402. doi: 10.1098/rsbl.2016.0402 (PMC5134031; doi:10.1098/rsbl.2016.0402)
Supplement: Data set [file rsbl20160402supp1.csv]

Rep	Pen	Rep.Pen	Treatment	Welfare	TreatnWelfare	ID	Sex	Loc	PRrankperT	Locn	Time	Test	Respond	Timeifr	Iscore	POSmean	NEGmean	ID2	N	Posstdtime	StdTimeran	StdTimeraninv	TreattTest	pers1lat	pers1explore	pers1stand	pers2lat	pers2explore	pers1grunt	pers2grunt	Zscorelat1	Zscoreexp1	Zscorestand1	Zscorelat2	Zscoreexp2	gruntav	Prap	lat	invest	explore	stand	walk	lineCross	grunt	Latav	Noexploreav	Nostandav	Siexploreav	Sistandav
6	2	3	BARREN	HIGH	BARRENHIGH	136	G	M	1	2	1.22	1	1	1.22	12	1.22	15.88	136	1	-6.518779364	0.415351908	0.584648092	1BARREN	8.67	17.101	202.76	0.55	91.204	37.8	38	-0.801829727	-1.862281586	-2.237918847	-0.529701343	-0.985153658	37.9	-1.283377032	8.67	1.553	17.101	202.76	78.586	16.2	37.8	4.61	54.15	156.01	56	83
6	2	3	BARREN	HIGH	BARRENHIGH	136	G	M	1	2	3.12	2	1	3.12	12	1.22	15.88	136	5	-4.618779364	-0.287792324	1.287792324	2BARREN	8.67	17.101	202.76	0.55	91.204	37.8	38	-0.801829727	-1.862281586	-2.237918847	-0.529701343	-0.985153658	37.9	-1.283377032	8.67	1.553	17.101	202.76	78.586	16.2	37.8	4.61	54.15	156.01	56	83
6	2	3	BARREN	HIGH	BARRENHIGH	136	G	NP	1	3	1.3	1	1	1.3	12	1.22	15.88	136	2	-6.438779364	0.409980978	0.590019022	1BARREN	8.67	17.101	202.76	0.55	91.204	37.8	38	-0.801829727	-1.862281586	-2.237918847	-0.529701343	-0.985153658	37.9	-1.283377032	8.67	1.553	17.101	202.76	78.586	16.2	37.8	4.61	54.15	156.01	56	83
6	2	3	BARREN	HIGH	BARRENHIGH	136	G	NP	1	3	15.88	2	1	15.88	12	1.22	15.88	136	6	8.141220636	0.568870986	0.431129014	2BARREN	8.67	17.101	202.76	0.55	91.204	37.8	38	-0.801829727	-1.862281586	-2.237918847	-0.529701343	-0.985153658	37.9	-1.283377032	8.67	1.553	17.101	202.76	78.586	16.2	37.8	4.61	54.15	156.01	56	83
6	2	3	BARREN	HIGH	BARRENHIGH	136	G	NR	1	1	1.75	2	1	2.3	12	1.22	15.88	136	3	-5.988779364	-0.379769498	1.379769498	2BARREN	8.67	17.101	202.76	0.55	91.204	37.8	38	-0.801829727	-1.862281586	-2.237918847	-0.529701343	-0.985153658	37.9	-1.283377032	8.67	1.553	17.101	202.76	78.586	16.2	37.8	4.61	54.15	156.01	56	83
6	2	3	BARREN	HIGH	BARRENHIGH	136	G	NR	1	1	2.3	1	1	1.75	12	1.22	15.88	136	4	-5.438779364	0.034284436	0.965715564	1BARREN	8.67	17.101	202.76	0.55	91.204	37.8	38	-0.801829727	-1.862281586	-2.237918847	-0.529701343	-0.985153658	37.9	-1.283377032	8.67	1.553	17.101	202.76	78.586	16.2	37.8	4.61	54.15	156.01	56	83
6	3	4	ENRICHED	HIGH	ENRICHEDHIGH	119	G	M	1	2	2.5	2	1	2.5	11	1.72	7.77	119	1	-0.246691596	-0.006653992	1.006653992	2ENRICHED	11.17	44.874	189.977	12.15	66.373	14.8	27.8	-0.768806244	-1.408083835	-1.965471384	-0.39327513	-1.395233915	21.3	-1.186174102	11.17	19.792	44.874	189.977	45.357	8.4	14.8	11.66	55.62	129.59	84	62
6	3	4	ENRICHED	HIGH	ENRICHEDHIGH	119	G	M	1	2	3.13	1	1	3.13	11	1.72	7.77	119	6	0.383308404	0.033269962	0.966730038	01ENRICHED	11.17	44.874	189.977	12.15	66.373	14.8	27.8	-0.768806244	-1.408083835	-1.965471384	-0.39327513	-1.395233915	21.3	-1.186174102	11.17	19.792	44.874	189.977	45.357	8.4	14.8	11.66	55.62	129.59	84	62
6	3	4	ENRICHED	HIGH	ENRICHEDHIGH	119	G	NP	1	3	3.04	2	1	3.04	11	1.72	7.77	119	4	0.293308404	0.02756654	0.97243346	2ENRICHED	11.17	44.874	189.977	12.15	66.373	14.8	27.8	-0.768806244	-1.408083835	-1.965471384	-0.39327513	-1.395233915	21.3	-1.186174102	11.17	19.792	44.874	189.977	45.357	8.4	14.8	11.66	55.62	129.59	84	62
6	3	4	ENRICHED	HIGH	ENRICHEDHIGH	119	G	NP	1	3	3.09	1	1	3.09	11	1.72	7.77	119	5	0.343308404	0.030735108	0.969264892	01ENRICHED	11.17	44.874	189.977	12.15	66.373	14.8	27.8	-0.768806244	-1.408083835	-1.965471384	-0.39327513	-1.395233915	21.3	-1.186174102	11.17	19.792	44.874	189.977	45.357	8.4	14.8	11.66	55.62	129.59	84	62
6	3	4	ENRICHED	HIGH	ENRICHEDHIGH	119	G	NR	1	1	2.5	1	1	2.5	11	1.72	7.77	119	2	-0.246691596	0.06653992	0.93346008	01ENRICHED	11.17	44.874	189.977	12.15	66.373	14.8	27.8	-0.768806244	-1.408083835	-1.965471384	-0.39327513	-1.395233915	21.3	-1.186174102	11.17	19.792	44.874	189.977	45.357	8.4	14.8	11.66	55.62	129.59	84	62
6	3	4	ENRICHED	HIGH	ENRICHEDHIGH	119	G	NR	1	1	2.66	2	1	2.66	11	1.72	7.77	119	3	-0.086691596	0.003485425	0.996514575	2ENRICHED	11.17	44.874	189.977	12.15	66.373	14.8	27.8	-0.768806244	-1.408083835	-1.965471384	-0.39327513	-1.395233915	21.3	-1.186174102	11.17	19.792	44.874	189.977	45.357	8.4	14.8	11.66	55.62	129.59	84	62
10	2	5	BARREN	LOW	aBARRENLOW	461	B	M	2	2	4	2	1	4	27	2.5	22.4	461	1	-4.574932671	-0.230008985	1.230008985	2BARREN	97.23	44.23	162.324	3.97	74.856	28.4	15	0.36799412	-1.418615767	-1.376095674	-0.489479132	-1.255138437	21.7	-0.834266978	97.23	8.816	44.23	162.324	82.456	18	28.4	50.6	59.54	146.89	60	76
10	2	5	BARREN	LOW	aBARRENLOW	461	B	M	2	2	5	1	1	5	27	2.5	22.4	461	3	-3.574932671	-0.176100629	1.176100629	1BARREN	97.23	44.23	162.324	3.97	74.856	28.4	15	0.36799412	-1.418615767	-1.376095674	-0.489479132	-1.255138437	21.7	-0.834266978	97.23	8.816	44.23	162.324	82.456	18	28.4	50.6	59.54	146.89	60	76
10	2	5	BARREN	LOW	aBARRENLOW	461	B	NP	2	3	22.4	2	1	22.4	27	2.5	22.4	461	5	13.82506733	0.761904762	0.238095238	2BARREN	97.23	44.23	162.324	3.97	74.856	28.4	15	0.36799412	-1.418615767	-1.376095674	-0.489479132	-1.255138437	21.7	-0.834266978	97.23	8.816	44.23	162.324	82.456	18	28.4	50.6	59.54	146.89	60	76
10	2	5	BARREN	LOW	aBARRENLOW	461	B	NP	2	3	30	1	0	NA	27	2.5	22.4	461	6	NA	NA	NA	1BARREN	97.23	44.23	162.324	3.97	74.856	28.4	15	0.36799412	-1.418615767	-1.376095674	-0.489479132	-1.255138437	21.7	-0.834266978	97.23	8.816	44.23	162.324	82.456	18	28.4	50.6	59.54	146.89	60	76
10	2	5	BARREN	LOW	aBARRENLOW	461	B	NR	2	1	4.6	2	1	4.6	27	2.5	22.4	461	2	-3.974932671	-0.197663971	1.197663971	2BARREN	97.23	44.23	162.324	3.97	74.856	28.4	15	0.36799412	-1.418615767	-1.376095674	-0.489479132	-1.255138437	21.7	-0.834266978	97.23	8.816	44.23	162.324	82.456	18	28.4	50.6	59.54	146.89	60	76
10	2	5	BARREN	LOW	aBARRENLOW	461	B	NR	2	1	8	1	1	8	27	2.5	22.4	461	4	-0.574932671	-0.014375562	1.014375562	1BARREN	97.23	44.23	162.324	3.97	74.856	28.4	15	0.36799412	-1.418615767	-1.376095674	-0.489479132	-1.255138437	21.7	-0.834266978	97.23	8.816	44.23	162.324	82.456	18	28.4	50.6	59.54	146.89	60	76
10	3	6	ENRICHED	HIGH	ENRICHEDHIGH	460	B	M	2	2	4.2	2	1	4.2	16	3.8	16	460	1	-2.757777777	-0.108882521	1.108882521	2ENRICHED	16.53	129.12	106.554	27.32	81.67	27	10.2	-0.698003897	-0.030330487	-0.1874549	-0.214862574	-1.142606245	18.6	-0.45465162	16.53	3.029	129.12	106.554	61.297	15.6	27	21.93	105.4	114.67	65	77
10	3	6	ENRICHED	HIGH	ENRICHEDHIGH	460	B	M	2	2	15.9	1	1	15.9	16	3.8	16	460	6	8.942222223	0.039398281	0.960601719	01ENRICHED	16.53	129.12	106.554	27.32	81.67	27	10.2	-0.698003897	-0.030330487	-0.1874549	-0.214862574	-1.142606245	18.6	-0.45465162	16.53	3.029	129.12	106.554	61.297	15.6	27	21.93	105.4	114.67	65	77
10	3	6	ENRICHED	HIGH	ENRICHEDHIGH	460	B	NP	2	3	6.7	2	1	6.7	16	3.8	16	460	4	-0.257777777	0.1432665	0.8567335	2ENRICHED	16.53	129.12	106.554	27.32	81.67	27	10.2	-0.698003897	-0.030330487	-0.1874549	-0.214862574	-1.142606245	18.6	-0.45465162	16.53	3.029	129.12	106.554	61.297	15.6	27	21.93	105.4	114.67	65	77
10	3	6	ENRICHED	HIGH	ENRICHEDHIGH	460	B	NP	2	3	8.4	1	1	8.4	16	3.8	16	460	5	1.442222223	0.071633238	0.928366762	01ENRICHED	16.53	129.12	106.554	27.32	81.67	27	10.2	-0.698003897	-0.030330487	-0.1874549	-0.214862574	-1.142606245	18.6	-0.45465162	16.53	3.029	129.12	106.554	61.297	15.6	27	21.93	105.4	114.67	65	77
10	3	6	ENRICHED	HIGH	ENRICHEDHIGH	460	B	NR	2	1	4.3	1	1	4.3	16	3.8	16	460	2	NA	0.104584527	0.895415473	01ENRICHED	16.53	129.12	106.554	27.32	81.67	27	10.2	-0.698003897	-0.030330487	-0.1874549	-0.214862574	-1.142606245	18.6	-0.45465162	16.53	3.029	129.12	106.554	61.297	15.6	27	21.93	105.4	114.67	65	77
10	3	6	ENRICHED	HIGH	ENRICHEDHIGH	460	B	NR	2	1	4.7	2	1	4.7	16	3.8	16	460	3	NA	-0.08739255	1.08739255	2ENRICHED	16.53	129.12	106.554	27.32	81.67	27	10.2	-0.698003897	-0.030330487	-0.1874549	-0.214862574	-1.142606245	18.6	-0.45465162	16.53	3.029	129.12	106.554	61.297	15.6	27	21.93	105.4	114.67	65	77
6	2	3	BARREN	LOW	aBARRENLOW	71	B	M	3	2	5.1	1	1	5.1	22	2	30	71	2	2.675111111	0.099566056	0.900433944	1BARREN	43.47	61.4	144.663	10.72	76.257	28.6	24.8	-0.342142849	-1.137818756	-0.999682106	-0.410093189	-1.232001131	26.7	-0.824347606	43.47	4.672	61.4	144.663	89.265	15.6	28.6	27.1	68.83	135.6	73	71
6	2	3	BARREN	LOW	aBARRENLOW	71	B	M	3	2	7.84	2	1	7.84	22	2	30	71	3	5.415111111	0.198649952	0.801350048	2BARREN	43.47	61.4	144.663	10.72	76.257	28.6	24.8	-0.342142849	-1.137818756	-0.999682106	-0.410093189	-1.232001131	26.7	-0.824347606	43.47	4.672	61.4	144.663	89.265	15.6	28.6	27.1	68.83	135.6	73	71
6	2	3	BARREN	LOW	aBARRENLOW	71	B	NP	3	3	30	1	0	NA	22	2	30	71	4	NA	NA	NA	1BARREN	43.47	61.4	144.663	10.72	76.257	28.6	24.8	-0.342142849	-1.137818756	-0.999682106	-0.410093189	-1.232001131	26.7	-0.824347606	43.47	4.672	61.4	144.663	89.265	15.6	28.6	27.1	68.83	135.6	73	71
6	2	3	BARREN	LOW	aBARRENLOW	71	B	NP	3	3	30	2	0	NA	22	2	30	71	5	NA	NA	NA	2BARREN	43.47	61.4	144.663	10.72	76.257	28.6	24.8	-0.342142849	-1.137818756	-0.999682106	-0.410093189	-1.232001131	26.7	-0.824347606	43.47	4.672	61.4	144.663	89.265	15.6	28.6	27.1	68.83	135.6	73	71
6	2	3	BARREN	LOW	aBARRENLOW	71	B	NR	3	1	2.25	2	1	2.25	22	2	30	71	1	-0.174888889	-0.003495661	1.003495661	2BARREN	43.47	61.4	144.663	10.72	76.257	28.6	24.8	-0.342142849	-1.137818756	-0.999682106	-0.410093189	-1.232001131	26.7	-0.824347606	43.47	4.672	61.4	144.663	89.265	15.6	28.6	27.1	68.83	135.6	73	71
6	2	3	BARREN	LOW	aBARRENLOW	71	B	NR	3	1	30	1	0	NA	22	2	30	71	6	NA	NA	NA	1BARREN	43.47	61.4	144.663	10.72	76.257	28.6	24.8	-0.342142849	-1.137818756	-0.999682106	-0.410093189	-1.232001131	26.7	-0.824347606	43.47	4.672	61.4	144.663	89.265	15.6	28.6	27.1	68.83	135.6	73	71
6	3	4	ENRICHED	LOW	ENRICHEDLOW	221	G	M	3	2	1.37	1	1	1.37	30	1.37	7	221	1	-1.081535294	-0.051216727	1.051216727	01ENRICHED	23.65	40.094	130.193	1.47	122.251	41.8	36.2	-0.603953019	-1.48625563	-0.691279165	-0.518881333	-0.47241709	39	-0.754557247	23.65	33.042	40.094	130.193	96.671	21	41.8	12.56	81.17	109.5	80	71
6	3	4	ENRICHED	LOW	ENRICHEDLOW	221	G	M	3	2	1.69	2	1	1.69	30	1.37	7	221	4	-0.761535294	-0.034349469	1.034349469	2ENRICHED	23.65	40.094	130.193	1.47	122.251	41.8	36.2	-0.603953019	-1.48625563	-0.691279165	-0.518881333	-0.47241709	39	-0.754557247	23.65	33.042	40.094	130.193	96.671	21	41.8	12.56	81.17	109.5	80	71
6	3	4	ENRICHED	LOW	ENRICHEDLOW	221	G	NP	3	3	2.8	1	1	2.8	30	1.37	7	221	5	0.348464706	0.024158833	0.975841167	01ENRICHED	23.65	40.094	130.193	1.47	122.251	41.8	36.2	-0.603953019	-1.48625563	-0.691279165	-0.518881333	-0.47241709	39	-0.754557247	23.65	33.042	40.094	130.193	96.671	21	41.8	12.56	81.17	109.5	80	71
6	3	4	ENRICHED	LOW	ENRICHEDLOW	221	G	NP	3	3	3.59	2	1	3.59	30	1.37	7	221	6	1.138464706	0.065799877	0.934200123	2ENRICHED	23.65	40.094	130.193	1.47	122.251	41.8	36.2	-0.603953019	-1.48625563	-0.691279165	-0.518881333	-0.47241709	39	-0.754557247	23.65	33.042	40.094	130.193	96.671	21	41.8	12.56	81.17	109.5	80	71
6	3	4	ENRICHED	LOW	ENRICHEDLOW	221	G	NR	3	1	1.46	1	1	1.46	30	1.37	7	221	2	-0.991535294	0.04647281	0.95352719	01ENRICHED	23.65	40.094	130.193	1.47	122.251	41.8	36.2	-0.603953019	-1.48625563	-0.691279165	-0.518881333	-0.47241709	39	-0.754557247	23.65	33.042	40.094	130.193	96.671	21	41.8	12.56	81.17	109.5	80	71
6	3	4	ENRICHED	LOW	ENRICHEDLOW	221	G	NR	3	1	1.47	2	1	1.47	30	1.37	7	221	3	-0.981535294	-0.045945709	1.045945709	2ENRICHED	23.65	40.094	130.193	1.47	122.251	41.8	36.2	-0.603953019	-1.48625563	-0.691279165	-0.518881333	-0.47241709	39	-0.754557247	23.65	33.042	40.094	130.193	96.671	21	41.8	12.56	81.17	109.5	80	71
6	2	3	BARREN	RANDOM	BARRENRANDOM	214	B	M	4	2	2.32	2	1	2.32	19	1.21	10.15	214	3	-0.031226317	0.003210531	0.996789469	2BARREN	106.89	101.278	87.786	11.76	92.168	21.2	24	0.495596857	-0.485656659	0.212552453	-0.397861873	-0.969233342	22.6	-0.228920513	106.89	16.029	101.278	87.786	94.907	14.4	21.2	59.33	96.72	83.95	113	61
6	2	3	BARREN	RANDOM	BARRENRANDOM	214	B	M	4	2	3.06	1	1	3.06	19	1.21	10.15	214	5	0.708773683	0.03884742	0.96115258	1BARREN	106.89	101.278	87.786	11.76	92.168	21.2	24	0.495596857	-0.485656659	0.212552453	-0.397861873	-0.969233342	22.6	-0.228920513	106.89	16.029	101.278	87.786	94.907	14.4	21.2	59.33	96.72	83.95	113	61
6	2	3	BARREN	RANDOM	BARRENRANDOM	214	B	NP	4	3	2.38	1	1	2.38	19	1.21	10.15	214	4	0.028773683	0.006100008	0.993899992	1BARREN	106.89	101.278	87.786	11.76	92.168	21.2	24	0.495596857	-0.485656659	0.212552453	-0.397861873	-0.969233342	22.6	-0.228920513	106.89	16.029	101.278	87.786	94.907	14.4	21.2	59.33	96.72	83.95	113	61
6	2	3	BARREN	RANDOM	BARRENRANDOM	214	B	NP	4	3	5.19	2	1	5.19	19	1.21	10.15	214	6	2.838773683	0.14142387	0.85857613	2BARREN	106.89	101.278	87.786	11.76	92.168	21.2	24	0.495596857	-0.485656659	0.212552453	-0.397861873	-0.969233342	22.6	-0.228920513	106.89	16.029	101.278	87.786	94.907	14.4	21.2	59.33	96.72	83.95	113	61
6	2	3	BARREN	RANDOM	BARRENRANDOM	214	B	NR	4	1	1.4	1	1	1.4	19	1.21	10.15	214	1	-0.951226317	0.041094791	0.958905209	1BARREN	106.89	101.278	87.786	11.76	92.168	21.2	24	0.495596857	-0.485656659	0.212552453	-0.397861873	-0.969233342	22.6	-0.228920513	106.89	16.029	101.278	87.786	94.907	14.4	21.2	59.33	96.72	83.95	113	61
6	2	3	BARREN	RANDOM	BARRENRANDOM	214	B	NR	4	1	1.63	2	1	1.63	19	1.21	10.15	214	2	-0.721226317	-0.030018461	1.030018461	2BARREN	106.89	101.278	87.786	11.76	92.168	21.2	24	0.495596857	-0.485656659	0.212552453	-0.397861873	-0.969233342	22.6	-0.228920513	106.89	16.029	101.278	87.786	94.907	14.4	21.2	59.33	96.72	83.95	113	61
6	3	4	ENRICHED	HIGH	ENRICHEDHIGH	201	B	M	4	2	2.72	2	1	2.72	9	1.53	18.22	201	2	-1.705330033	-0.076538269	1.076538269	2ENRICHED	23.53	128.33	116.252	28.82	92.929	19.2	44.6	-0.605538146	-0.043250093	-0.394150941	-0.197221253	-0.956665541	31.9	-0.439365195	23.53	29.91	128.33	116.252	15.02	5.4	19.2	26.18	110.63	109.72	60	65
6	3	4	ENRICHED	HIGH	ENRICHEDHIGH	201	B	M	4	2	3.44	1	1	3.44	9	1.53	18.22	201	3	-0.985330033	-0.04052026	1.04052026	01ENRICHED	23.53	128.33	116.252	28.82	92.929	19.2	44.6	-0.605538146	-0.043250093	-0.394150941	-0.197221253	-0.956665541	31.9	-0.439365195	23.53	29.91	128.33	116.252	15.02	5.4	19.2	26.18	110.63	109.72	60	65
6	3	4	ENRICHED	HIGH	ENRICHEDHIGH	201	B	NP	4	3	30	1	0	NA	9	1.53	18.22	201	5	NA	NA	NA	01ENRICHED	23.53	128.33	116.252	28.82	92.929	19.2	44.6	-0.605538146	-0.043250093	-0.394150941	-0.197221253	-0.956665541	31.9	-0.439365195	23.53	29.91	128.33	116.252	15.02	5.4	19.2	26.18	110.63	109.72	60	65
6	3	4	ENRICHED	HIGH	ENRICHEDHIGH	201	B	NP	4	3	30	2	0	NA	9	1.53	18.22	201	6	NA	NA	NA	2ENRICHED	23.53	128.33	116.252	28.82	92.929	19.2	44.6	-0.605538146	-0.043250093	-0.394150941	-0.197221253	-0.956665541	31.9	-0.439365195	23.53	29.91	128.33	116.252	15.02	5.4	19.2	26.18	110.63	109.72	60	65
6	3	4	ENRICHED	HIGH	ENRICHEDHIGH	201	B	NR	4	1	18.06	2	1	18.06	9	1.53	18.22	201	1	-2.895330033	-0.136068034	1.136068034	2ENRICHED	23.53	128.33	116.252	28.82	92.929	19.2	44.6	-0.605538146	-0.043250093	-0.394150941	-0.197221253	-0.956665541	31.9	-0.439365195	23.53	29.91	128.33	116.252	15.02	5.4	19.2	26.18	110.63	109.72	60	65
6	3	4	ENRICHED	HIGH	ENRICHEDHIGH	201	B	NR	4	1	1.53	1	1	1.53	9	1.53	18.22	201	4	NA	0.690845423	0.309154577	01ENRICHED	23.53	128.33	116.252	28.82	92.929	19.2	44.6	-0.605538146	-0.043250093	-0.394150941	-0.197221253	-0.956665541	31.9	-0.439365195	23.53	29.91	128.33	116.252	15.02	5.4	19.2	26.18	110.63	109.72	60	65
6	2	3	BARREN	RANDOM	BARRENRANDOM	195	G	M	5	2	1.41	2	1	1.41	19	1.41	8.5	195	1	-0.424954268	-0.025843189	1.025843189	2BARREN	46.78	92.203	116.824	0.51	186.746	34	41.4	-0.298419758	-0.634068591	-0.406342129	-0.530171778	0.592708204	37.7	-0.25525881	46.78	6.252	92.203	116.824	84.721	21	34	23.65	139.47	72.37	104	40
6	2	3	BARREN	RANDOM	BARRENRANDOM	195	G	M	5	2	1.91	1	1	1.91	19	1.41	8.5	195	5	0.075045732	0.017958826	0.982041174	1BARREN	46.78	92.203	116.824	0.51	186.746	34	41.4	-0.298419758	-0.634068591	-0.406342129	-0.530171778	0.592708204	37.7	-0.25525881	46.78	6.252	92.203	116.824	84.721	21	34	23.65	139.47	72.37	104	40
6	2	3	BARREN	RANDOM	BARRENRANDOM	195	G	NP	5	3	1.45	2	1	1.45	19	1.41	8.5	195	2	-0.384954268	0.022339028	0.977660972	2BARREN	46.78	92.203	116.824	0.51	186.746	34	41.4	-0.298419758	-0.634068591	-0.406342129	-0.530171778	0.592708204	37.7	-0.25525881	46.78	6.252	92.203	116.824	84.721	21	34	23.65	139.47	72.37	104	40
6	2	3	BARREN	RANDOM	BARRENRANDOM	195	G	NP	5	3	2	1	1	2	19	1.41	8.5	195	6	0.165045732	0.025843189	0.974156811	1BARREN	46.78	92.203	116.824	0.51	186.746	34	41.4	-0.298419758	-0.634068591	-0.406342129	-0.530171778	0.592708204	37.7	-0.25525881	46.78	6.252	92.203	116.824	84.721	21	34	23.65	139.47	72.37	104	40
6	2	3	BARREN	RANDOM	BARRENRANDOM	195	G	NR	5	1	1.65	2	1	1.65	19	1.41	8.5	195	3	-0.184954268	-0.004818222	1.004818222	2BARREN	46.78	92.203	116.824	0.51	186.746	34	41.4	-0.298419758	-0.634068591	-0.406342129	-0.530171778	0.592708204	37.7	-0.25525881	46.78	6.252	92.203	116.824	84.721	21	34	23.65	139.47	72.37	104	40
6	2	3	BARREN	RANDOM	BARRENRANDOM	195	G	NR	5	1	1.9	1	1	1.9	19	1.41	8.5	195	4	0.065045732	0.017082786	0.982917214	1BARREN	46.78	92.203	116.824	0.51	186.746	34	41.4	-0.298419758	-0.634068591	-0.406342129	-0.530171778	0.592708204	37.7	-0.25525881	46.78	6.252	92.203	116.824	84.721	21	34	23.65	139.47	72.37	104	40
6	3	4	ENRICHED	LOW	ENRICHEDLOW	115	B	M	5	2	2.19	1	1	2.19	23	1.91	19.68	115	1	-0.428597978	-0.014323953	1.014323953	01ENRICHED	101.68	89.878	123.364	19.93	104.464	26	38.6	0.426775919	-0.672091483	-0.54573088	-0.30177548	-0.766166739	32.3	-0.371797732	101.68	21.863	89.878	123.364	64.895	12.6	26	60.81	97.17	97.34	72	83
6	3	4	ENRICHED	LOW	ENRICHEDLOW	115	B	M	5	2	2.72	2	1	2.72	23	1.91	19.68	115	4	0.101402022	0.008681184	0.991318816	2ENRICHED	101.68	89.878	123.364	19.93	104.464	26	38.6	0.426775919	-0.672091483	-0.54573088	-0.30177548	-0.766166739	32.3	-0.371797732	101.68	21.863	89.878	123.364	64.895	12.6	26	60.81	97.17	97.34	72	83
6	3	4	ENRICHED	LOW	ENRICHEDLOW	115	B	NP	5	3	4.5	1	1	4.5	23	1.91	19.68	115	5	1.881402022	0.085943717	0.914056283	01ENRICHED	101.68	89.878	123.364	19.93	104.464	26	38.6	0.426775919	-0.672091483	-0.54573088	-0.30177548	-0.766166739	32.3	-0.371797732	101.68	21.863	89.878	123.364	64.895	12.6	26	60.81	97.17	97.34	72	83
6	3	4	ENRICHED	LOW	ENRICHEDLOW	115	B	NP	5	3	19.68	2	1	19.68	23	1.91	19.68	115	6	17.06140202	0.744845547	0.255154453	2ENRICHED	101.68	89.878	123.364	19.93	104.464	26	38.6	0.426775919	-0.672091483	-0.54573088	-0.30177548	-0.766166739	32.3	-0.371797732	101.68	21.863	89.878	123.364	64.895	12.6	26	60.81	97.17	97.34	72	83
6	3	4	ENRICHED	LOW	ENRICHEDLOW	115	B	NR	5	1	2.26	2	1	2.26	23	1.91	19.68	115	2	-0.358597978	-0.011285539	1.011285539	2ENRICHED	101.68	89.878	123.364	19.93	104.464	26	38.6	0.426775919	-0.672091483	-0.54573088	-0.30177548	-0.766166739	32.3	-0.371797732	101.68	21.863	89.878	123.364	64.895	12.6	26	60.81	97.17	97.34	72	83
6	3	4	ENRICHED	LOW	ENRICHEDLOW	115	B	NR	5	1	2.3	1	1	2.3	23	1.91	19.68	115	3	-0.318597978	0.09549302	0.90450698	01ENRICHED	101.68	89.878	123.364	19.93	104.464	26	38.6	0.426775919	-0.672091483	-0.54573088	-0.30177548	-0.766166739	32.3	-0.371797732	101.68	21.863	89.878	123.364	64.895	12.6	26	60.81	97.17	97.34	72	83
5	4	1	BARREN	HIGH	BARRENHIGH	750	G	M	6	2	1.78	1	1	1.78	5	1.47	6.88	750	2	-0.195436212	-0.00566634	1.00566634	1BARREN	23.17	181.446	43.288	2.51	156.791	6	10.4	-0.610293528	0.825405355	1.160950107	-0.506650017	0.098005852	8.2	0.193483554	23.17	13.149	181.446	43.288	62.117	16.8	6	12.84	169.12	49.79	109	43
5	4	1	BARREN	HIGH	BARRENHIGH	750	G	M	6	2	6.88	2	1	6.88	5	1.47	6.88	750	6	4.904563788	0.032777596	0.967222404	2BARREN	23.17	181.446	43.288	2.51	156.791	6	10.4	-0.610293528	0.825405355	1.160950107	-0.506650017	0.098005852	8.2	0.193483554	23.17	13.149	181.446	43.288	62.117	16.8	6	12.84	169.12	49.79	109	43
5	4	1	BARREN	HIGH	BARRENHIGH	750	G	NP	6	3	3.63	2	1	3.63	5	1.47	6.88	750	4	1.654563788	0.115288221	0.884711779	2BARREN	23.17	181.446	43.288	2.51	156.791	6	10.4	-0.610293528	0.825405355	1.160950107	-0.506650017	0.098005852	8.2	0.193483554	23.17	13.149	181.446	43.288	62.117	16.8	6	12.84	169.12	49.79	109	43
5	4	1	BARREN	HIGH	BARRENHIGH	750	G	NP	6	3	5.47	1	1	5.47	5	1.47	6.88	750	5	3.494563788	0.235588972	0.764411028	1BARREN	23.17	181.446	43.288	2.51	156.791	6	10.4	-0.610293528	0.825405355	1.160950107	-0.506650017	0.098005852	8.2	0.193483554	23.17	13.149	181.446	43.288	62.117	16.8	6	12.84	169.12	49.79	109	43
5	4	1	BARREN	HIGH	BARRENHIGH	750	G	NR	6	1	1.75	2	1	1.75	5	1.47	6.88	750	1	-0.225436212	-0.007627765	1.007627765	2BARREN	23.17	181.446	43.288	2.51	156.791	6	10.4	-0.610293528	0.825405355	1.160950107	-0.506650017	0.098005852	8.2	0.193483554	23.17	13.149	181.446	43.288	62.117	16.8	6	12.84	169.12	49.79	109	43
5	4	1	BARREN	HIGH	BARRENHIGH	750	G	NR	6	1	2.11	1	1	2.11	5	1.47	6.88	750	3	0.134563788	0.015909339	0.984090661	1BARREN	23.17	181.446	43.288	2.51	156.791	6	10.4	-0.610293528	0.825405355	1.160950107	-0.506650017	0.098005852	8.2	0.193483554	23.17	13.149	181.446	43.288	62.117	16.8	6	12.84	169.12	49.79	109	43
5	1	2	ENRICHED	HIGH	ENRICHEDHIGH	769	G	M	6	2	1.87	2	1	1.87	10	1.06	21.5	769	2	-0.320666667	-0.008967001	1.008967001	2ENRICHED	98.1	94.351	167.845	25.43	75.234	11.6	17.4	0.379486292	-0.598940346	-1.493766209	-0.237090638	-1.248895824	14.5	-0.639841345	98.1	4.647	94.351	167.845	33.157	11.4	11.6	61.77	84.79	158.29	114	42
5	1	2	ENRICHED	HIGH	ENRICHEDHIGH	769	G	M	6	2	8.75	1	1	8.75	10	1.06	21.5	769	4	6.559333333	0.023780488	0.976219512	01ENRICHED	98.1	94.351	167.845	25.43	75.234	11.6	17.4	0.379486292	-0.598940346	-1.493766209	-0.237090638	-1.248895824	14.5	-0.639841345	98.1	4.647	94.351	167.845	33.157	11.4	11.6	61.77	84.79	158.29	114	42
5	1	2	ENRICHED	HIGH	ENRICHEDHIGH	769	G	NP	6	3	21.5	2	1	21.5	10	1.06	21.5	769	5	19.30933333	0.695121951	0.304878049	2ENRICHED	98.1	94.351	167.845	25.43	75.234	11.6	17.4	0.379486292	-0.598940346	-1.493766209	-0.237090638	-1.248895824	14.5	-0.639841345	98.1	4.647	94.351	167.845	33.157	11.4	11.6	61.77	84.79	158.29	114	42
5	1	2	ENRICHED	HIGH	ENRICHEDHIGH	769	G	NP	6	3	30	1	0	NA	10	1.06	21.5	769	6	NA	NA	NA	01ENRICHED	98.1	94.351	167.845	25.43	75.234	11.6	17.4	0.379486292	-0.598940346	-1.493766209	-0.237090638	-1.248895824	14.5	-0.639841345	98.1	4.647	94.351	167.845	33.157	11.4	11.6	61.77	84.79	158.29	114	42
5	1	2	ENRICHED	HIGH	ENRICHEDHIGH	769	G	NR	6	1	1.81	2	1	1.81	10	1.06	21.5	769	1	-0.380666667	-0.011119082	1.011119082	2ENRICHED	98.1	94.351	167.845	25.43	75.234	11.6	17.4	0.379486292	-0.598940346	-1.493766209	-0.237090638	-1.248895824	14.5	-0.639841345	98.1	4.647	94.351	167.845	33.157	11.4	11.6	61.77	84.79	158.29	114	42
5	1	2	ENRICHED	HIGH	ENRICHEDHIGH	769	G	NR	6	1	2.44	1	1	2.44	10	1.06	21.5	769	3	0.249333333	0.011477762	0.988522238	01ENRICHED	98.1	94.351	167.845	25.43	75.234	11.6	17.4	0.379486292	-0.598940346	-1.493766209	-0.237090638	-1.248895824	14.5	-0.639841345	98.1	4.647	94.351	167.845	33.157	11.4	11.6	61.77	84.79	158.29	114	42
10	2	5	BARREN	LOW	aBARRENLOW	396	B	M	6	2	3.7	1	1	3.7	15	2.2	24.8	396	4	-0.115415822	0.001588562	0.998411438	1BARREN	33.13	165.358	103.537	16.47	208.467	6.6	3.8	-0.478727973	0.562303298	-0.12315278	-0.342468126	0.951427275	5.2	0.113876339	33.13	7.237	165.358	103.537	23.868	9	6.6	24.8	186.91	68.05	106	57
10	2	5	BARREN	LOW	aBARRENLOW	396	B	M	6	2	4.5	2	1	4.5	15	2.2	24.8	396	5	0.684584178	0.039714059	0.960285941	2BARREN	33.13	165.358	103.537	16.47	208.467	6.6	3.8	-0.478727973	0.562303298	-0.12315278	-0.342468126	0.951427275	5.2	0.113876339	33.13	7.237	165.358	103.537	23.868	9	6.6	24.8	186.91	68.05	106	57
10	2	5	BARREN	LOW	aBARRENLOW	396	B	NP	6	3	3.3	2	1	3.3	15	2.2	24.8	396	3	-0.515415822	0.017474186	0.982525814	2BARREN	33.13	165.358	103.537	16.47	208.467	6.6	3.8	-0.478727973	0.562303298	-0.12315278	-0.342468126	0.951427275	5.2	0.113876339	33.13	7.237	165.358	103.537	23.868	9	6.6	24.8	186.91	68.05	106	57
10	2	5	BARREN	LOW	aBARRENLOW	396	B	NP	6	3	30	1	0	NA	15	2.2	24.8	396	6	NA	NA	NA	1BARREN	33.13	165.358	103.537	16.47	208.467	6.6	3.8	-0.478727973	0.562303298	-0.12315278	-0.342468126	0.951427275	5.2	0.113876339	33.13	7.237	165.358	103.537	23.868	9	6.6	24.8	186.91	68.05	106	57
10	2	5	BARREN	LOW	aBARRENLOW	396	B	NR	6	1	2.3	1	1	2.3	15	2.2	24.8	396	1	-1.515415822	-0.065131056	1.065131056	1BARREN	33.13	165.358	103.537	16.47	208.467	6.6	3.8	-0.478727973	0.562303298	-0.12315278	-0.342468126	0.951427275	5.2	0.113876339	33.13	7.237	165.358	103.537	23.868	9	6.6	24.8	186.91	68.05	106	57
10	2	5	BARREN	LOW	aBARRENLOW	396	B	NR	6	1	2.4	2	1	2.4	15	2.2	24.8	396	2	-1.415415822	-0.060365369	1.060365369	2BARREN	33.13	165.358	103.537	16.47	208.467	6.6	3.8	-0.478727973	0.562303298	-0.12315278	-0.342468126	0.951427275	5.2	0.113876339	33.13	7.237	165.358	103.537	23.868	9	6.6	24.8	186.91	68.05	106	57
6	2	3	BARREN	LOW	aBARRENLOW	222	G	M	7	2	1.43	2	1	1.43	24	1.43	8.03	222	1	-0.973335998	-0.044325336	1.044325336	2BARREN	6.82	153.223	75.118	1.26	168.172	28	35.6	-0.826267104	0.363848334	0.482548891	-0.521351118	0.285961368	31.8	-0.043051926	6.82	25.318	153.223	75.118	46.341	15	28	4.04	160.7	56.93	119	31
6	2	3	BARREN	LOW	aBARRENLOW	222	G	M	7	2	2.08	1	1	2.08	24	1.43	8.03	222	3	-0.323335998	0.011145142	0.988854858	1BARREN	6.82	153.223	75.118	1.26	168.172	28	35.6	-0.826267104	0.363848334	0.482548891	-0.521351118	0.285961368	31.8	-0.043051926	6.82	25.318	153.223	75.118	46.341	15	28	4.04	160.7	56.93	119	31
6	2	3	BARREN	LOW	aBARRENLOW	222	G	NP	7	3	30	1	0	NA	24	1.43	8.03	222	5	NA	NA	NA	1BARREN	6.82	153.223	75.118	1.26	168.172	28	35.6	-0.826267104	0.363848334	0.482548891	-0.521351118	0.285961368	31.8	-0.043051926	6.82	25.318	153.223	75.118	46.341	15	28	4.04	160.7	56.93	119	31
6	2	3	BARREN	LOW	aBARRENLOW	222	G	NP	7	3	30	2	0	NA	24	1.43	8.03	222	6	NA	NA	NA	2BARREN	6.82	153.223	75.118	1.26	168.172	28	35.6	-0.826267104	0.363848334	0.482548891	-0.521351118	0.285961368	31.8	-0.043051926	6.82	25.318	153.223	75.118	46.341	15	28	4.04	160.7	56.93	119	31
6	2	3	BARREN	LOW	aBARRENLOW	222	G	NR	7	1	1.88	2	1	1.88	24	1.43	8.03	222	2	-0.523335998	-0.021354433	1.021354433	2BARREN	6.82	153.223	75.118	1.26	168.172	28	35.6	-0.826267104	0.363848334	0.482548891	-0.521351118	0.285961368	31.8	-0.043051926	6.82	25.318	153.223	75.118	46.341	15	28	4.04	160.7	56.93	119	31
6	2	3	BARREN	LOW	aBARRENLOW	222	G	NR	7	1	2.25	1	1	2.25	24	1.43	8.03	222	4	-0.153335998	0.002467245	0.997532755	1BARREN	6.82	153.223	75.118	1.26	168.172	28	35.6	-0.826267104	0.363848334	0.482548891	-0.521351118	0.285961368	31.8	-0.043051926	6.82	25.318	153.223	75.118	46.341	15	28	4.04	160.7	56.93	119	31
6	3	4	ENRICHED	RANDOM	ENRICHEDRANDOM	190	B	M	7	2	2.8	1	1	2.8	14	2.06	19.59	190	1	0.123666667	0.007661437	0.992338563	01ENRICHED	16.37	130.73	122.743	28.31	148.357	12	26	-0.7001174	-0.004000656	-0.532495342	-0.203219302	-0.041280398	19	-0.29622262	16.37	18.21	130.73	122.743	28.317	6	12	22.34	139.54	101.06	104	50
6	3	4	ENRICHED	RANDOM	ENRICHEDRANDOM	190	B	M	7	2	5.7	2	1	5.7	14	2.06	19.59	190	4	3.023666667	0.11346224	0.88653776	2ENRICHED	16.37	130.73	122.743	28.31	148.357	12	26	-0.7001174	-0.004000656	-0.532495342	-0.203219302	-0.041280398	19	-0.29622262	16.37	18.21	130.73	122.743	28.317	6	12	22.34	139.54	101.06	104	50
6	3	4	ENRICHED	RANDOM	ENRICHEDRANDOM	190	B	NP	7	3	10.66	1	1	10.66	14	2.06	19.59	190	5	7.983666667	0.02944181	0.97055819	01ENRICHED	16.37	130.73	122.743	28.31	148.357	12	26	-0.7001174	-0.004000656	-0.532495342	-0.203219302	-0.041280398	19	-0.29622262	16.37	18.21	130.73	122.743	28.317	6	12	22.34	139.54	101.06	104	50
6	3	4	ENRICHED	RANDOM	ENRICHEDRANDOM	190	B	NP	7	3	19.59	2	1	19.59	14	2.06	19.59	190	6	16.91366667	0.620211602	0.379788398	2ENRICHED	16.37	130.73	122.743	28.31	148.357	12	26	-0.7001174	-0.004000656	-0.532495342	-0.203219302	-0.041280398	19	-0.29622262	16.37	18.21	130.73	122.743	28.317	6	12	22.34	139.54	101.06	104	50
6	3	4	ENRICHED	RANDOM	ENRICHEDRANDOM	190	B	NR	7	1	3.15	1	1	3.15	14	2.06	19.59	190	2	0.473666667	0.0204305	0.9795695	01ENRICHED	16.37	130.73	122.743	28.31	148.357	12	26	-0.7001174	-0.004000656	-0.532495342	-0.203219302	-0.041280398	19	-0.29622262	16.37	18.21	130.73	122.743	28.317	6	12	22.34	139.54	101.06	104	50
6	3	4	ENRICHED	RANDOM	ENRICHEDRANDOM	190	B	NR	7	1	4.68	2	1	4.68	14	2.06	19.59	190	3	2.003666667	0.076249544	0.923750456	2ENRICHED	16.37	130.73	122.743	28.31	148.357	12	26	-0.7001174	-0.004000656	-0.532495342	-0.203219302	-0.041280398	19	-0.29622262	16.37	18.21	130.73	122.743	28.317	6	12	22.34	139.54	101.06	104	50
10	2	5	BARREN	HIGH	BARRENHIGH	292	B	M	8	2	3.9	2	1	3.9	3	3.1	29.5	292	2	-0.217865297	-0.001071811	1.001071811	2BARREN	44.74	224.699	44.42	0.01	191.864	6.8	21	-0.32536692	1.532761972	1.136823492	-0.536052218	0.677231209	13.9	0.497079507	44.74	15.778	224.699	44.42	15.103	10.2	6.8	22.38	208.28	47.55	123	34
10	2	5	BARREN	HIGH	BARRENHIGH	292	B	M	8	2	30	1	0	NA	3	3.1	29.5	292	6	NA	NA	NA	1BARREN	44.74	224.699	44.42	0.01	191.864	6.8	21	-0.32536692	1.532761972	1.136823492	-0.536052218	0.677231209	13.9	0.497079507	44.74	15.778	224.699	44.42	15.103	10.2	6.8	22.38	208.28	47.55	123	34
10	2	5	BARREN	HIGH	BARRENHIGH	292	B	NP	8	3	5.9	2	1	5.9	3	3.1	29.5	292	3	1.782134703	0.127545552	0.872454448	2BARREN	44.74	224.699	44.42	0.01	191.864	6.8	21	-0.32536692	1.532761972	1.136823492	-0.536052218	0.677231209	13.9	0.497079507	44.74	15.778	224.699	44.42	15.103	10.2	6.8	22.38	208.28	47.55	123	34
10	2	5	BARREN	HIGH	BARRENHIGH	292	B	NP	8	3	15.1	1	1	15.1	3	3.1	29.5	292	5	10.9821347	0.719185423	0.280814577	1BARREN	44.74	224.699	44.42	0.01	191.864	6.8	21	-0.32536692	1.532761972	1.136823492	-0.536052218	0.677231209	13.9	0.497079507	44.74	15.778	224.699	44.42	15.103	10.2	6.8	22.38	208.28	47.55	123	34
10	2	5	BARREN	HIGH	BARRENHIGH	292	B	NR	8	1	3.1	1	1	3.1	3	3.1	29.5	292	1	-1.017865297	-0.052518757	1.052518757	1BARREN	44.74	224.699	44.42	0.01	191.864	6.8	21	-0.32536692	1.532761972	1.136823492	-0.536052218	0.677231209	13.9	0.497079507	44.74	15.778	224.699	44.42	15.103	10.2	6.8	22.38	208.28	47.55	123	34
10	2	5	BARREN	HIGH	BARRENHIGH	292	B	NR	8	1	8	2	1	8	3	3.1	29.5	292	4	3.882134703	0.026259378	0.973740622	2BARREN	44.74	224.699	44.42	0.01	191.864	6.8	21	-0.32536692	1.532761972	1.136823492	-0.536052218	0.677231209	13.9	0.497079507	44.74	15.778	224.699	44.42	15.103	10.2	6.8	22.38	208.28	47.55	123	34
5	4	1	BARREN	LOW	aBARRENLOW	832	B	M	9	2	1.47	1	1	1.47	16	1.47	5.72	832	1	-0.467636191	-0.01973001	1.01973001	1BARREN	17.36	144.671	98.621	231.71	178.339	26.6	19	-0.687040101	0.223989509	-0.01837677	2.188943778	0.453867854	22.8	0.432276854	17.36	0.457	144.671	98.621	56.251	12	26.6	124.54	161.51	83.53	159	19
5	4	1	BARREN	LOW	aBARRENLOW	832	B	M	9	2	1.78	2	1	1.78	16	1.47	5.72	832	2	-0.157636191	-0.003634476	1.003634476	2BARREN	17.36	144.671	98.621	231.71	178.339	26.6	19	-0.687040101	0.223989509	-0.01837677	2.188943778	0.453867854	22.8	0.432276854	17.36	0.457	144.671	98.621	56.251	12	26.6	124.54	161.51	83.53	159	19
5	4	1	BARREN	LOW	aBARRENLOW	832	B	NP	9	3	2.46	1	1	2.46	16	1.47	5.72	832	5	0.522363809	0.031671859	0.968328141	1BARREN	17.36	144.671	98.621	231.71	178.339	26.6	19	-0.687040101	0.223989509	-0.01837677	2.188943778	0.453867854	22.8	0.432276854	17.36	0.457	144.671	98.621	56.251	12	26.6	124.54	161.51	83.53	159	19
5	4	1	BARREN	LOW	aBARRENLOW	832	B	NP	9	3	5.72	2	1	5.72	16	1.47	5.72	832	6	3.782363809	0.200934579	0.799065421	2BARREN	17.36	144.671	98.621	231.71	178.339	26.6	19	-0.687040101	0.223989509	-0.01837677	2.188943778	0.453867854	22.8	0.432276854	17.36	0.457	144.671	98.621	56.251	12	26.6	124.54	161.51	83.53	159	19
5	4	1	BARREN	LOW	aBARRENLOW	832	B	NR	9	1	1.81	1	1	1.81	16	1.47	5.72	832	3	-0.127636191	-0.002076843	1.002076843	1BARREN	17.36	144.671	98.621	231.71	178.339	26.6	19	-0.687040101	0.223989509	-0.01837677	2.188943778	0.453867854	22.8	0.432276854	17.36	0.457	144.671	98.621	56.251	12	26.6	124.54	161.51	83.53	159	19
5	4	1	BARREN	LOW	aBARRENLOW	832	B	NR	9	1	2.22	2	1	2.22	16	1.47	5.72	832	4	0.282363809	0.0192108	0.9807892	2BARREN	17.36	144.671	98.621	231.71	178.339	26.6	19	-0.687040101	0.223989509	-0.01837677	2.188943778	0.453867854	22.8	0.432276854	17.36	0.457	144.671	98.621	56.251	12	26.6	124.54	161.51	83.53	159	19
10	3	6	ENRICHED	LOW	ENRICHEDLOW	457	B	M	9	2	4.8	1	1	4.8	27	3	18.8	457	5	0.796492079	0.075870647	0.924129353	01ENRICHED	1.57	108.28	50.757	0.48	227.582	42.4	12.4	-0.895616417	-0.371146428	-1.001761333	-0.530524605	1.267108645	27.4	-0.306388027	1.57	27.035	108.28	50.757	113.928	29.4	42.4	1.03	167.93	36.49	90	45
10	3	6	ENRICHED	LOW	ENRICHEDLOW	457	B	M	9	2	10.2	2	1	10.2	27	3	18.8	457	6	6.196492079	0.047885572	0.952114428	2ENRICHED	1.57	108.28	50.757	0.48	227.582	42.4	12.4	-0.895616417	-0.371146428	1.001761333	-0.530524605	1.267108645	27.4	0.094316506	1.57	27.035	108.28	50.757	113.928	29.4	42.4	1.03	167.93	36.49	90	45
10	3	6	ENRICHED	LOW	ENRICHEDLOW	457	B	NP	9	3	3.6	1	1	3.6	27	3	18.8	457	2	-0.403507921	-0.013681592	1.013681592	01ENRICHED	1.57	108.28	50.757	0.48	227.582	42.4	12.4	-0.895616417	-0.371146428	1.001761333	-0.530524605	1.267108645	27.4	0.094316506	1.57	27.035	108.28	50.757	113.928	29.4	42.4	1.03	167.93	36.49	90	45
10	3	6	ENRICHED	LOW	ENRICHEDLOW	457	B	NP	9	3	3.7	2	1	3.7	27	3	18.8	457	3	-0.303507921	0.6218905	0.3781095	2ENRICHED	1.57	108.28	50.757	0.48	227.582	42.4	12.4	-0.895616417	-0.371146428	1.001761333	-0.530524605	1.267108645	27.4	0.094316506	1.57	27.035	108.28	50.757	113.928	29.4	42.4	1.03	167.93	36.49	90	45
10	3	6	ENRICHED	LOW	ENRICHEDLOW	457	B	NR	9	1	3.3	1	1	3.3	27	3	18.8	457	1	-0.703507921	0.036069652	0.963930348	01ENRICHED	1.57	108.28	50.757	0.48	227.582	42.4	12.4	-0.895616417	-0.371146428	1.001761333	-0.530524605	1.267108645	27.4	0.094316506	1.57	27.035	108.28	50.757	113.928	29.4	42.4	1.03	167.93	36.49	90	45
10	3	6	ENRICHED	LOW	ENRICHEDLOW	457	B	NR	9	1	4.4	2	1	4.4	27	3	18.8	457	4	0.396492079	0.0460199	0.9539801	2ENRICHED	1.57	108.28	50.757	0.48	227.582	42.4	12.4	-0.895616417	-0.371146428	1.001761333	-0.530524605	1.267108645	27.4	0.094316506	1.57	27.035	108.28	50.757	113.928	29.4	42.4	1.03	167.93	36.49	90	45
5	4	1	BARREN	LOW	aBARRENLOW	704	B	M	10	2	3.47	2	1	3.47	17	2.06	5.03	704	3	-0.033925031	0.006695405	0.993304595	2BARREN	88.53	233.947	45.491	13	175.834	11.8	15	0.253072401	1.684003135	1.113996985	-0.383278382	0.412498153	13.4	0.616058459	88.53	2.824	233.947	45.491	17.738	7.2	11.8	50.77	204.89	58.65	163	15
5	4	1	BARREN	LOW	aBARRENLOW	704	B	M	10	2	3.78	1	1	3.78	17	2.06	5.03	704	4	0.276074969	0.02375493	0.97624507	1BARREN	88.53	233.947	45.491	13	175.834	11.8	15	0.253072401	1.684003135	1.113996985	-0.383278382	0.412498153	13.4	0.616058459	88.53	2.824	233.947	45.491	17.738	7.2	11.8	50.77	204.89	58.65	163	15
5	4	1	BARREN	LOW	aBARRENLOW	704	B	NP	10	3	3.97	1	1	3.97	17	2.06	5.03	704	5	0.466074969	0.34210768	0.65789232	1BARREN	88.53	233.947	45.491	13	175.834	11.8	15	0.253072401	1.684003135	1.113996985	-0.383278382	0.412498153	13.4	0.616058459	88.53	2.824	233.947	45.491	17.738	7.2	11.8	50.77	204.89	58.65	163	15
5	4	1	BARREN	LOW	aBARRENLOW	704	B	NP	10	3	30	2	0	NA	17	2.06	5.03	704	6	NA	NA	NA	2BARREN	88.53	233.947	45.491	13	175.834	11.8	15	0.253072401	1.684003135	1.113996985	-0.383278382	0.412498153	13.4	0.616058459	88.53	2.824	233.947	45.491	17.738	7.2	11.8	50.77	204.89	58.65	163	15
5	4	1	BARREN	LOW	aBARRENLOW	704	B	NR	10	1	2.47	1	1	2.47	17	2.06	5.03	704	1	-1.033925031	-0.048335321	1.048335321	1BARREN	88.53	233.947	45.491	13	175.834	11.8	15	0.253072401	1.684003135	1.113996985	-0.383278382	0.412498153	13.4	0.616058459	88.53	2.824	233.947	45.491	17.738	7.2	11.8	50.77	204.89	58.65	163	15
5	4	1	BARREN	LOW	aBARRENLOW	704	B	NR	10	1	3.41	2	1	3.41	17	2.06	5.03	704	2	-0.093925031	0.003393561	0.996606439	2BARREN	88.53	233.947	45.491	13	175.834	11.8	15	0.253072401	1.684003135	1.113996985	-0.383278382	0.412498153	13.4	0.616058459	88.53	2.824	233.947	45.491	17.738	7.2	11.8	50.77	204.89	58.65	163	15
5	1	2	ENRICHED	RANDOM	ENRICHEDRANDOM	830	B	M	10	2	2.78	1	1	2.78	15	2.34	19.84	830	2	-4.753569773	-0.246008442	1.246008442	01ENRICHED	101.78	154.212	92.77	16.31	91.954	32.8	24.4	0.428096859	0.380022373	0.106327141	-0.344349867	-0.97276752	28.6	-0.080534203	101.78	4.19	154.212	92.77	48.828	18	32.8	59.05	123.08	97.2	125	27
5	1	2	ENRICHED	RANDOM	ENRICHEDRANDOM	830	B	M	10	2	2.88	2	1	2.88	15	2.34	19.84	830	3	-4.653569773	-0.240502845	1.240502845	2ENRICHED	101.78	154.212	92.77	16.31	91.954	32.8	24.4	0.428096859	0.380022373	0.106327141	-0.344349867	-0.97276752	28.6	-0.080534203	101.78	4.19	154.212	92.77	48.828	18	32.8	59.05	123.08	97.2	125	27
5	1	2	ENRICHED	RANDOM	ENRICHEDRANDOM	830	B	NP	10	3	4.78	1	1	4.78	15	2.34	19.84	830	5	-2.753569773	-0.135896495	1.135896495	01ENRICHED	101.78	154.212	92.77	16.31	91.954	32.8	24.4	0.428096859	0.380022373	0.106327141	-0.344349867	-0.97276752	28.6	-0.080534203	101.78	4.19	154.212	92.77	48.828	18	32.8	59.05	123.08	97.2	125	27
5	1	2	ENRICHED	RANDOM	ENRICHEDRANDOM	830	B	NP	10	3	19.84	2	1	19.84	15	2.34	19.84	830	6	12.30643023	0.693246467	0.306753533	2ENRICHED	101.78	154.212	92.77	16.31	91.954	32.8	24.4	0.428096859	0.380022373	0.106327141	-0.344349867	-0.97276752	28.6	-0.080534203	101.78	4.19	154.212	92.77	48.828	18	32.8	59.05	123.08	97.2	125	27
5	1	2	ENRICHED	RANDOM	ENRICHEDRANDOM	830	B	NR	10	1	2.53	1	1	2.53	15	2.34	19.84	830	1	-5.003569773	-0.259772435	1.259772435	01ENRICHED	101.78	154.212	92.77	16.31	91.954	32.8	24.4	0.428096859	0.380022373	0.106327141	-0.344349867	-0.97276752	28.6	-0.080534203	101.78	4.19	154.212	92.77	48.828	18	32.8	59.05	123.08	97.2	125	27
5	1	2	ENRICHED	RANDOM	ENRICHEDRANDOM	830	B	NR	10	1	3.34	2	1	3.34	15	2.34	19.84	830	4	-4.193569773	-0.02151771	1.02151771	2ENRICHED	101.78	154.212	92.77	16.31	91.954	32.8	24.4	0.428096859	0.380022373	0.106327141	-0.344349867	-0.97276752	28.6	-0.080534203	101.78	4.19	154.212	92.77	48.828	18	32.8	59.05	123.08	97.2	125	27
5	4	1	BARREN	HIGH	BARRENHIGH	683	G	M	11	2	3.18	2	1	3.18	7	1.84	14.56	683	1	-2.670220865	-0.26199121	1.26199121	2BARREN	95.8	245.012	39.243	46.13	192.051	0	2.2	0.349104688	1.864959391	1.247162263	0.006359587	0.680319487	1.1	0.829581083	95.8	4.244	245.012	39.243	11.501	7.8	0	70.97	218.53	43.49	177	3
5	4	1	BARREN	HIGH	BARRENHIGH	683	G	M	11	2	14.56	1	1	14.56	7	1.84	14.56	683	5	8.709779135	0.104280527	0.895719473	1BARREN	95.8	245.012	39.243	46.13	192.051	0	2.2	0.349104688	1.864959391	1.247162263	0.006359587	0.680319487	1.1	0.829581083	95.8	4.244	245.012	39.243	11.501	7.8	0	70.97	218.53	43.49	177	3
5	4	1	BARREN	HIGH	BARRENHIGH	683	G	NP	11	3	5.97	2	1	5.97	7	1.84	14.56	683	2	0.119779135	0.057901777	0.942098223	2BARREN	95.8	245.012	39.243	46.13	192.051	0	2.2	0.349104688	1.864959391	1.247162263	0.006359587	0.680319487	1.1	0.829581083	95.8	4.244	245.012	39.243	11.501	7.8	0	70.97	218.53	43.49	177	3
5	4	1	BARREN	HIGH	BARRENHIGH	683	G	NP	11	3	12.38	1	1	12.38	7	1.84	14.56	683	4	6.529779135	0.792853048	0.207146952	1BARREN	95.8	245.012	39.243	46.13	192.051	0	2.2	0.349104688	1.864959391	1.247162263	0.006359587	0.680319487	1.1	0.829581083	95.8	4.244	245.012	39.243	11.501	7.8	0	70.97	218.53	43.49	177	3
5	4	1	BARREN	HIGH	BARRENHIGH	683	G	NR	11	1	7.09	2	1	7.09	7	1.84	14.56	683	3	1.239779135	0.1863176	0.8136824	2BARREN	95.8	245.012	39.243	46.13	192.051	0	2.2	0.349104688	1.864959391	1.247162263	0.006359587	0.680319487	1.1	0.829581083	95.8	4.244	245.012	39.243	11.501	7.8	0	70.97	218.53	43.49	177	3
5	4	1	BARREN	HIGH	BARRENHIGH	683	G	NR	11	1	30	1	0	NA	7	1.84	14.56	683	6	NA	NA	NA	1BARREN	95.8	245.012	39.243	46.13	192.051	0	2.2	0.349104688	1.864959391	1.247162263	0.006359587	0.680319487	1.1	0.829581083	95.8	4.244	245.012	39.243	11.501	7.8	0	70.97	218.53	43.49	177	3
5	1	2	ENRICHED	HIGH	ENRICHEDHIGH	799	G	M	12	2	2.88	1	1	2.88	8	2	27.15	799	2	-5.454712109	-0.241419475	1.241419475	01ENRICHED	13.96	122.701	27.049	56.15	135.049	7.6	11.6	-0.731952037	-0.135306376	1.507056213	0.124203609	-0.261060031	9.6	0.100588276	13.96	21.027	122.701	27.049	75.59	16.2	7.6	35.06	128.88	38.22	131	33
5	1	2	ENRICHED	HIGH	ENRICHEDHIGH	799	G	M	12	2	7	2	1	7	8	2	27.15	799	4	-1.334712109	-0.049464203	1.049464203	2ENRICHED	13.96	122.701	27.049	56.15	135.049	7.6	11.6	-0.731952037	-0.135306376	1.507056213	0.124203609	-0.261060031	9.6	0.100588276	13.96	21.027	122.701	27.049	75.59	16.2	7.6	35.06	128.88	38.22	131	33
5	1	2	ENRICHED	HIGH	ENRICHEDHIGH	799	G	NP	12	3	2.43	1	1	2.43	8	2	27.15	799	1	-5.904712109	-0.262385464	1.262385464	01ENRICHED	13.96	122.701	27.049	56.15	135.049	7.6	11.6	-0.731952037	-0.135306376	1.507056213	0.124203609	-0.261060031	9.6	0.100588276	13.96	21.027	122.701	27.049	75.59	16.2	7.6	35.06	128.88	38.22	131	33
5	1	2	ENRICHED	HIGH	ENRICHEDHIGH	799	G	NP	12	3	30	2	0	NA	8	2	27.15	799	5	NA	NA	NA	2ENRICHED	13.96	122.701	27.049	56.15	135.049	7.6	11.6	-0.731952037	-0.135306376	1.507056213	0.124203609	-0.261060031	9.6	0.100588276	13.96	21.027	122.701	27.049	75.59	16.2	7.6	35.06	128.88	38.22	131	33
5	1	2	ENRICHED	HIGH	ENRICHEDHIGH	799	G	NR	12	1	6.15	2	1	6.15	8	2	27.15	799	3	-2.184712109	-0.089066625	1.089066625	2ENRICHED	13.96	122.701	27.049	56.15	135.049	7.6	11.6	-0.731952037	-0.135306376	1.507056213	0.124203609	-0.261060031	9.6	0.100588276	13.96	21.027	122.701	27.049	75.59	16.2	7.6	35.06	128.88	38.22	131	33
5	1	2	ENRICHED	HIGH	ENRICHEDHIGH	799	G	NR	12	1	30	1	0	NA	8	2	27.15	799	6	NA	NA	NA	01ENRICHED	13.96	122.701	27.049	56.15	135.049	7.6	11.6	-0.731952037	-0.135306376	1.507056213	0.124203609	-0.261060031	9.6	0.100588276	13.96	21.027	122.701	27.049	75.59	16.2	7.6	35.06	128.88	38.22	131	33
6	2	3	BARREN	HIGH	BARRENHIGH	245	B	M	12	2	4.81	2	1	4.81	15	2.94	18.69	245	2	0.328777777	0.018443954	0.981556046	2BARREN	301	137.283	89.552	301	272.572	5.6	0	3.059672139	0.10316666	0.174913227	3.003855183	2.010111777	2.8	1.670343797	301	0	137.283	89.552	73.165	16.2	5.6	301	204.93	50.97	144	33
6	2	3	BARREN	HIGH	BARRENHIGH	245	B	M	12	2	5	1	1	5	15	2.94	18.69	245	3	0.518777777	0.025847513	0.974152487	1BARREN	301	137.283	89.552	301	272.572	5.6	0	3.059672139	0.10316666	0.174913227	3.003855183	2.010111777	2.8	1.670343797	301	0	137.283	89.552	73.165	16.2	5.6	301	204.93	50.97	144	33
6	2	3	BARREN	HIGH	BARRENHIGH	245	B	NP	12	3	18.69	2	1	18.69	15	2.94	18.69	245	5	14.20877778	0.559293415	0.440706585	2BARREN	301	137.283	89.552	301	272.572	5.6	0	3.059672139	0.10316666	0.174913227	3.003855183	2.010111777	2.8	1.670343797	301	0	137.283	89.552	73.165	16.2	5.6	301	204.93	50.97	144	33
6	2	3	BARREN	HIGH	BARRENHIGH	245	B	NP	12	3	30	1	0	NA	15	2.94	18.69	245	6	NA	NA	NA	1BARREN	301	137.283	89.552	301	272.572	5.6	0	3.059672139	0.10316666	0.174913227	3.003855183	2.010111777	2.8	1.670343797	301	0	137.283	89.552	73.165	16.2	5.6	301	204.93	50.97	144	33
6	2	3	BARREN	HIGH	BARRENHIGH	245	B	NR	12	1	2.94	1	1	2.94	15	2.94	18.69	245	1	-1.541222223	0.054422652	0.945577348	1BARREN	301	137.283	89.552	301	272.572	5.6	0	3.059672139	0.10316666	0.174913227	3.003855183	2.010111777	2.8	1.670343797	301	0	137.283	89.552	73.165	16.2	5.6	301	204.93	50.97	144	33
6	2	3	BARREN	HIGH	BARRENHIGH	245	B	NR	12	1	5.88	2	1	5.88	15	2.94	18.69	245	4	1.398777777	0.06013768	0.93986232	2BARREN	301	137.283	89.552	301	272.572	5.6	0	3.059672139	0.10316666	0.174913227	3.003855183	2.010111777	2.8	1.670343797	301	0	137.283	89.552	73.165	16.2	5.6	301	204.93	50.97	144	33
10	2	5	BARREN	LOW	aBARRENLOW	405	B	M	13	2	3.2	2	1	3.2	27	2.1	26	405	3	0.011553031	0.004444444	0.995555556	2BARREN	293	242.484	40.525	73.38	231.661	3	4.8	2.953996995	1.823616651	1.219838658	0.326843579	1.334472721	3.9	1.531753721	293	0.857	242.484	40.525	16.134	4.2	3	183.19	237.07	32.41	159	20
10	2	5	BARREN	LOW	aBARRENLOW	405	B	M	13	2	3.6	1	1	3.6	27	2.1	26	405	4	0.411553031	0.01968254	0.98031746	1BARREN	293	242.484	40.525	73.38	231.661	3	4.8	2.953996995	1.823616651	1.219838658	0.326843579	1.334472721	3.9	1.531753721	293	0.857	242.484	40.525	16.134	4.2	3	183.19	237.07	32.41	159	20
10	2	5	BARREN	LOW	aBARRENLOW	405	B	NP	13	3	5	1	1	5	27	2.1	26	405	5	1.811553031	0.73015873	0.26984127	1BARREN	293	242.484	40.525	73.38	231.661	3	4.8	2.953996995	1.823616651	1.219838658	0.326843579	1.334472721	3.9	1.531753721	293	0.857	242.484	40.525	16.134	4.2	3	183.19	237.07	32.41	159	20
10	2	5	BARREN	LOW	aBARRENLOW	405	B	NP	13	3	30	2	0	NA	27	2.1	26	405	6	NA	NA	NA	2BARREN	293	242.484	40.525	73.38	231.661	3	4.8	2.953996995	1.823616651	1.219838658	0.326843579	1.334472721	3.9	1.531753721	293	0.857	242.484	40.525	16.134	4.2	3	183.19	237.07	32.41	159	20
10	2	5	BARREN	LOW	aBARRENLOW	405	B	NR	13	1	2.1	1	1	2.1	27	2.1	26	405	1	-1.088446969	-0.037460317	1.037460317	1BARREN	293	242.484	40.525	73.38	231.661	3	4.8	2.953996995	1.823616651	1.219838658	0.326843579	1.334472721	3.9	1.531753721	293	0.857	242.484	40.525	16.134	4.2	3	183.19	237.07	32.41	159	20
10	2	5	BARREN	LOW	aBARRENLOW	405	B	NR	13	1	2.8	2	1	2.8	27	2.1	26	405	2	-0.388446969	-0.010793651	1.010793651	2BARREN	293	242.484	40.525	73.38	231.661	3	4.8	2.953996995	1.823616651	1.219838658	0.326843579	1.334472721	3.9	1.531753721	293	0.857	242.484	40.525	16.134	4.2	3	183.19	237.07	32.41	159	20
10	3	6	ENRICHED	LOW	ENRICHEDLOW	345	B	M	13	2	2.3	2	1	2.3	36	1.9	24.1	345	2	-0.542480211	-0.024615385	1.024615385	2ENRICHED	23.46	186.209	71.36	0.05	157.709	0.2	13.8	-0.606462804	0.903299133	0.56264414	-0.535581783	0.113166485	7	0.087413034	23.46	18.277	186.209	71.36	24.154	7.2	0.2	11.76	171.96	66.23	143	24
10	3	6	ENRICHED	LOW	ENRICHEDLOW	345	B	M	13	2	2.5	1	1	2.5	36	1.9	24.1	345	3	-0.342480211	-0.012307692	1.012307692	01ENRICHED	23.46	186.209	71.36	0.05	157.709	0.2	13.8	-0.606462804	0.903299133	0.56264414	-0.535581783	0.113166485	7	0.087413034	23.46	18.277	186.209	71.36	24.154	7.2	0.2	11.76	171.96	66.23	143	24
10	3	6	ENRICHED	LOW	ENRICHEDLOW	345	B	NP	13	3	2.7	1	1	2.7	36	1.9	24.1	345	5	-0.142480211	2.73E-17	1	01ENRICHED	23.46	186.209	71.36	0.05	157.709	0.2	13.8	-0.606462804	0.903299133	0.56264414	-0.535581783	0.113166485	7	0.087413034	23.46	18.277	186.209	71.36	24.154	7.2	0.2	11.76	171.96	66.23	143	24
10	3	6	ENRICHED	LOW	ENRICHEDLOW	345	B	NP	13	3	3.1	2	1	3.1	36	1.9	24.1	345	6	0.257519789	0.024615385	0.975384615	2ENRICHED	23.46	186.209	71.36	0.05	157.709	0.2	13.8	-0.606462804	0.903299133	0.56264414	-0.535581783	0.113166485	7	0.087413034	23.46	18.277	186.209	71.36	24.154	7.2	0.2	11.76	171.96	66.23	143	24
10	3	6	ENRICHED	LOW	ENRICHEDLOW	345	B	NR	13	1	1.9	1	1	1.9	36	1.9	24.1	345	1	-0.942480211	0.049230769	0.950769231	01ENRICHED	23.46	186.209	71.36	0.05	157.709	0.2	13.8	-0.606462804	0.903299133	0.56264414	-0.535581783	0.113166485	7	0.087413034	23.46	18.277	186.209	71.36	24.154	7.2	0.2	11.76	171.96	66.23	143	24
10	3	6	ENRICHED	LOW	ENRICHEDLOW	345	B	NR	13	1	2.5	2	1	2.5	36	1.9	24.1	345	4	-0.342480211	-0.012307692	1.012307692	2ENRICHED	23.46	186.209	71.36	0.05	157.709	0.2	13.8	-0.606462804	0.903299133	0.56264414	-0.535581783	0.113166485	7	0.087413034	23.46	18.277	186.209	71.36	24.154	7.2	0.2	11.76	171.96	66.23	143	24
5	4	1	BARREN	RANDOM	BARRENRANDOM	834	G	M	14	2	1.66	1	1	1.66	17	1.5	17.66	834	1	-0.598338622	0.023600652	0.976399348	1BARREN	96.58	146.525	67.981	301	255.923	22.2	2.2	0.359408015	0.254309698	0.634661661	3.003855183	1.735156028	12.2	1.197478117	96.58	11.506	146.525	67.981	73.988	21	22.2	198.79	201.22	45.3	180	0
5	4	1	BARREN	RANDOM	BARRENRANDOM	834	G	M	14	2	1.97	2	1	1.97	17	1.5	17.66	834	2	-0.288338622	-0.009160779	1.009160779	2BARREN	96.58	146.525	67.981	301	255.923	22.2	2.2	0.359408015	0.254309698	0.634661661	3.003855183	1.735156028	12.2	1.197478117	96.58	11.506	146.525	67.981	73.988	21	22.2	198.79	201.22	45.3	180	0
5	4	1	BARREN	RANDOM	BARRENRANDOM	834	G	NP	14	3	2.28	2	1	2.28	17	1.5	17.66	834	5	0.021661378	0.005279093	0.994720907	2BARREN	96.58	146.525	67.981	301	255.923	22.2	2.2	0.359408015	0.254309698	0.634661661	3.003855183	1.735156028	12.2	1.197478117	96.58	11.506	146.525	67.981	73.988	21	22.2	198.79	201.22	45.3	180	0
5	4	1	BARREN	RANDOM	BARRENRANDOM	834	G	NP	14	3	30	1	0	NA	17	1.5	17.66	834	6	NA	NA	NA	1BARREN	96.58	146.525	67.981	301	255.923	22.2	2.2	0.359408015	0.254309698	0.634661661	3.003855183	1.735156028	12.2	1.197478117	96.58	11.506	146.525	67.981	73.988	21	22.2	198.79	201.22	45.3	180	0
5	4	1	BARREN	RANDOM	BARRENRANDOM	834	G	NR	14	1	2.15	2	1	2.15	17	1.5	17.66	834	3	-0.108338622	-0.000776337	1.000776337	2BARREN	96.58	146.525	67.981	301	255.923	22.2	2.2	0.359408015	0.254309698	0.634661661	3.003855183	1.735156028	12.2	1.197478117	96.58	11.506	146.525	67.981	73.988	21	22.2	198.79	201.22	45.3	180	0
5	4	1	BARREN	RANDOM	BARRENRANDOM	834	G	NR	14	1	2.2	1	1	2.2	17	1.5	17.66	834	4	-0.058338622	0.001552674	0.998447326	1BARREN	96.58	146.525	67.981	301	255.923	22.2	2.2	0.359408015	0.254309698	0.634661661	3.003855183	1.735156028	12.2	1.197478117	96.58	11.506	146.525	67.981	73.988	21	22.2	198.79	201.22	45.3	180	0
10	3	6	ENRICHED	RANDOM	ENRICHEDRANDOM	302	B	M	14	2	3.1	1	1	3.1	18	3.1	27	302	1	-6.523478261	-0.318766067	1.318766067	01ENRICHED	138.06	116.676	78.49	0.51	216.651	17.6	18.4	0.907333638	-0.233838816	0.410680562	-0.530171778	1.086584813	18	0.328117684	138.06	0.392	116.676	78.49	104.442	22.2	17.6	69.29	166.66	57.03	151	22
10	3	6	ENRICHED	RANDOM	ENRICHEDRANDOM	302	B	M	14	2	8.6	2	1	8.6	18	3.1	27	302	4	-1.023478261	-0.035989717	1.035989717	2ENRICHED	138.06	116.676	78.49	0.51	216.651	17.6	18.4	0.907333638	-0.233838816	0.410680562	-0.530171778	1.086584813	18	0.328117684	138.06	0.392	116.676	78.49	104.442	22.2	17.6	69.29	166.66	57.03	151	22
10	3	6	ENRICHED	RANDOM	ENRICHEDRANDOM	302	B	NP	14	3	19.4	2	1	19.4	18	3.1	27	302	5	9.776521739	0.519280206	0.480719794	2ENRICHED	138.06	116.676	78.49	0.51	216.651	17.6	18.4	0.907333638	-0.233838816	0.410680562	-0.530171778	1.086584813	18	0.328117684	138.06	0.392	116.676	78.49	104.442	22.2	17.6	69.29	166.66	57.03	151	22
10	3	6	ENRICHED	RANDOM	ENRICHEDRANDOM	302	B	NP	14	3	30	1	0	NA	18	3.1	27	302	6	NA	NA	NA	01ENRICHED	138.06	116.676	78.49	0.51	216.651	17.6	18.4	0.907333638	-0.233838816	0.410680562	-0.530171778	1.086584813	18	0.328117684	138.06	0.392	116.676	78.49	104.442	22.2	17.6	69.29	166.66	57.03	151	22
10	3	6	ENRICHED	RANDOM	ENRICHEDRANDOM	302	B	NR	14	1	3.5	2	1	3.5	18	3.1	27	302	2	-6.123478261	-0.029820051	1.029820051	2ENRICHED	138.06	116.676	78.49	0.51	216.651	17.6	18.4	0.907333638	-0.233838816	0.410680562	-0.530171778	1.086584813	18	0.328117684	138.06	0.392	116.676	78.49	104.442	22.2	17.6	69.29	166.66	57.03	151	22
10	3	6	ENRICHED	RANDOM	ENRICHEDRANDOM	302	B	NR	14	1	6	1	1	6	18	3.1	27	302	3	-3.623478261	0.16966581	0.83033419	01ENRICHED	138.06	116.676	78.49	0.51	216.651	17.6	18.4	0.907333638	-0.233838816	0.410680562	-0.530171778	1.086584813	18	0.328117684	138.06	0.392	116.676	78.49	104.442	22.2	17.6	69.29	166.66	57.03	151	22
[truncated: 8 more columns]
