# Supplementary material for: Mood and personality interact to determine cognitive biases in pigs
Source: Biol Lett. 2016 Nov;12(11):20160402. doi: 10.1098/rsbl.2016.0402 (PMC5134031; doi:10.1098/rsbl.2016.0402)
Supplement: R code [file rsbl20160402supp2.r]

### final cog bias code personality vs mood
cogb<-read.table("c://Lucy Asher//BBSRC pig//cog bias//cognitivebias4.csv", sep=",", header=T)
attach(cogb)
table (Loc, ID)
table(Welfare, Treatment)/6
table (Sex, ID)
table (ID,Sex,Treatment)

names(cogb)
cogb$PRrankperT<-cogb$PRrankperT.1
hist((Timeifr))
hist(log(Timeifr))
mean(Timeifr, na.rm=TRUE)
sd(Timeifr, na.rm=TRUE)
y<- rnorm(27*6, mean=4.815385, sd=4.6347)
ks.test(log(Timeifr), y)
detach(cogb)


cogb1<-subset(cogb, cogb$Test=="1")
NR<- subset(cogb1, cogb1$Loc=="NR")
NN<- subset(cogb1, cogb1$Loc=="NP")
M<- subset(cogb1, cogb1$Loc=="M")

require(nlme)
require(lme4.0)
library(lmerTest)
library(car) 
library(scatterplot3d)
library(ggplot2)
library(longpower)

###check effects of test 1 and 2 rationale for focusing on two

m1learn<-(lmer(log(Timeifr)~Loc*Test+(1|ID), REML=F, data=cogb,  
weights=(NEGmean+POSmean), na.action=na.omit ))
summary(m1learn)
anova(m1learn, ddf="lme4")
lsmeans(m1learn)

##test model assumptions
hist(resid(m1learn))
mmodel<-mean(resid(m1learn), na.rm=TRUE)
sdmodel<-sd(resid(m1learn), na.rm=TRUE)
y<- rnorm(27*6, mean=mmodel, sd=sdmodel)
ks.test(resid(m1learn), y)
plot (predict(m1learn),resid(m1learn))


########## subset by test and by location
cogb1<-subset(cogb, cogb$Test==1)
NR<- subset(cogb1, cogb1$Loc=="NR")
NN<- subset(cogb1, cogb1$Loc=="NP")
M<- subset(cogb1, cogb1$Loc=="M")


####rule out effects of sex
sexm<- lmer(log(Timeifr)~Sex+(1|ID), REML=F, data=cogb1, na.action=na.omit)
summary(sexm)
anova(sexm)

m5other<-(lmer(log(Timeifr)~Loc* Sex+(1+Locn|ID), REML=F, data=cogb1,  
weights=(POSmean), na.action=na.omit ))
summary(m5other)
anova(m5other)

##test model assumptions
hist(resid(m5other))
mmodel<-mean(resid(m5other), na.rm=TRUE)
sdmodel<-sd(resid(m5other), na.rm=TRUE)
y<- rnorm(27*6, mean=mmodel, sd=sdmodel)
ks.test(resid(m5other), y)
plot (predict(m5other),resid(m5other))


####model of effects of Pen
modelpen<-(lmer(log(Timeifr)~as.factor(cogb1$Rep.Pen)+(1+Locn|ID), REML=F, data=cogb1,  
weights=(POSmean), na.action=na.omit ))
summary(modelpen)
anova(modelpen)

modelpenr<-(lmer(log(Timeifr)~1+(1+Locn|Rep.Pen/ID),
 REML=F, data=cogb1,  
weights=(POSmean), na.action=na.omit ))
summary(modelpenr)

modelpennr<-(lmer(log(Timeifr)~1+(1+Locn|ID),
 REML=F, data=cogb1,  
weights=(POSmean), na.action=na.omit ))
summary(modelpennr)

anova(modelpenr, modelpennr)
## no difference between models including pen as random effect

####model of effects of personality
modelpred1<-(lmer(log(Timeifr)~(PRrankperT*Treatment)*Loc+(Locn|Rep.Pen/ID) +
(1|Rep.Pen), REML=F, data=cogb1,  
weights=(POSmean), na.action=na.omit ))
summary(modelpred1)


power<-(lmer(log(Timeifr)~Loc*Treatment*PRrankperT+(Locn|ID), REML=F, data=cogb1,  
weights=(POSmean), na.action=na.omit ))
summary(power)

lmmpower(power, pct.change = 0.85, t = seq(0,9,1), power = 0.95)


###test model assumptions
hist(resid(modelpred2))
mmodel<-mean(resid(modelpred2), na.rm=TRUE)
sdmodel<-sd(resid(modelpred2), na.rm=TRUE)
y<- rnorm(27*6, mean=mmodel, sd=sdmodel)
ks.test(resid(modelpred2), y)
plot (predict(modelpred2),resid(modelpred2))

##tests at each probe
Mmod<-(lmer(log(Timeifr)~Treatment*PRrankperT+(1|Rep.Pen), REML=F, data=M,  
weights=(POSmean), na.action=na.omit ))
summary(Mmod)

NNmod<-(lmer(log(Timeifr)~Treatment*PRrankperT+(1|Rep.Pen), REML=F, data=NN,  
weights=(POSmean), na.action=na.omit ))
summary(NNmod)

NRmod<-(lmer(log(Timeifr)~Treatment*PRrankperT+(1|Rep.Pen), REML=F, data=NR,  
weights=(POSmean), na.action=na.omit ))
summary(NRmod)

###NEW PLOTS
xyplot(StdTimeran~PRrankperT, 
        data=NR,
        groups=Treatment,
        xlab = "PR score", ylab = "Time ran",
        par.settings=list(superpose.symbol=list(pch=16:17, col=1:2),
                          superpose.line=list(lty=2:1, col=1:2, lwd=10)),
        panel = function(x, y, ...) {
          panel.superpose(x, y, ...,
                          panel.groups = function(x,y, col, col.symbol,lwd=2, lty, ...) {
                            panel.xyplot(x, y, col=col.symbol, ...)
                            panel.abline(lm(y~x), col.line=col.symbol, lwd=2, lty=lty)
                          }
          )
        },

 )

xyplot(StdTimeran~PRrankperT, 
        data=M,
        groups=Treatment,
        xlab = "PR score", ylab = "Time ran",
        par.settings=list(superpose.symbol=list(pch=16:17, col=1:2),
                          superpose.line=list(lty=2:1, col=1:2, lwd=10)),
        panel = function(x, y, ...) {
          panel.superpose(x, y, ...,
                          panel.groups = function(x,y, col, col.symbol,lwd=2, lty, ...) {
                            panel.xyplot(x, y, col=col.symbol, ...)
                            panel.abline(lm(y~x), col.line=col.symbol, lwd=2, lty=lty)
                          }
          )
        },

 )


xyplot(StdTimeran~PRrankperT, 
        data=NN,
        groups=Treatment,
        xlab = "PR score", ylab = "Time ran",
        par.settings=list(superpose.symbol=list(pch=16:17, col=1:2),
                          superpose.line=list(lty=2:1, col=1:2, lwd=10)),
        panel = function(x, y, ...) {
          panel.superpose(x, y, ...,
                          panel.groups = function(x,y, col, col.symbol,lwd=2, lty, ...) {
                            panel.xyplot(x, y, col=col.symbol, ...)
                            panel.abline(lm(y~x), col.line=col.symbol, lwd=2, lty=lty)
                          }
          )
        },

 )
