# Supplementary material for: Mood and personality interact to determine cognitive biases in pigs
Source: Biol Lett. 2016 Nov;12(11):20160402. doi: 10.1098/rsbl.2016.0402 (PMC5134031; doi:10.1098/rsbl.2016.0402)
Supplement: Output [file rsbl20160402supp3.zip]

Archive with 1 entries (1 files):
- rsbl-2016-0402-File006.webarchive
